# Supplementary material for: Computational Analysis Reveals Monomethylated Triazolopyrimidine as a Novel Inhibitor of SARS-CoV-2 RNA-Dependent RNA Polymerase (RdRp)
Source: Molecules. 2022 Jan 26;27(3):801. doi: 10.3390/molecules27030801 (PMC8840377; doi:10.3390/molecules27030801)
Supplement: Supplementary file 1 [file molecules-27-00801-s001.zip]

Archive with 3 entries (3 files):
- Supplementary_FileS1.pdf
- Supplementary_FileS2.aln
- Supplementary_FileS3.zip
